# Supplementary material for: A two-sample Mendelian randomization study reveals the causal effects of statin medication on gut microbiota abundance in the European population
Source: Front Genet. 2024 Dec 13;15:1380830. doi: 10.3389/fgene.2024.1380830 (PMC11674602; doi:10.3389/fgene.2024.1380830)
Supplement: Supplementary file 1 [file DataSheet1.csv]

	SNP	effect_allele.exposure	other_allele.exposure	eaf.exposure	beta.exposure	se.exposure	exposure	mr_keep.exposure	pval.exposure	pval_origin.exposure	id.exposure	data_source.exposure
1	rs12047069	C	A	0.591021	-0.0370869	0.00579869	exposure	TRUE	1.60E-10	inferred	qlxwxc	textfile
2	rs34779756	T	C	0.446826	-0.0348977	0.00572713	exposure	TRUE	1.11E-09	inferred	qlxwxc	textfile
3	rs7726	A	G	0.279453	-0.0402438	0.00635771	exposure	TRUE	2.45E-10	inferred	qlxwxc	textfile
4	rs145885630	T	C	0.0336721	-0.109285	0.0158452	exposure	TRUE	5.31E-12	inferred	qlxwxc	textfile
5	rs6697414	A	C	0.266529	-0.0439646	0.00645867	exposure	TRUE	9.96E-12	inferred	qlxwxc	textfile
6	rs646356	A	T	0.83082	0.106059	0.00763859	exposure	TRUE	7.85E-44	inferred	qlxwxc	textfile
7	rs76332815	C	A	0.0810893	0.0814248	0.0103881	exposure	TRUE	4.57E-15	inferred	qlxwxc	textfile
8	rs3005923	A	G	0.0259517	-0.397783	0.0184981	exposure	TRUE	1.43E-102	inferred	qlxwxc	textfile
9	rs11803546	A	G	0.542174	0.0354884	0.00569376	exposure	TRUE	4.58E-10	inferred	qlxwxc	textfile
10	rs1531094	G	A	0.663452	0.0357044	0.0060099	exposure	TRUE	2.83E-09	inferred	qlxwxc	textfile
11	rs1546954	G	T	0.55956	-0.0398165	0.00572775	exposure	TRUE	3.61E-12	inferred	qlxwxc	textfile
12	rs75311177	A	G	0.0342524	0.0940387	0.0155771	exposure	TRUE	1.57E-09	inferred	qlxwxc	textfile
13	rs115864880	A	G	0.0189909	-0.15774	0.0210416	exposure	TRUE	6.55E-14	inferred	qlxwxc	textfile
14	rs138026891	T	C	0.0158206	-0.125129	0.0228899	exposure	TRUE	4.59E-08	inferred	qlxwxc	textfile
15	rs10202049	C	T	0.0619163	0.0960152	0.0118149	exposure	TRUE	4.41E-16	inferred	qlxwxc	textfile
16	rs77346854	T	G	0.111261	0.0561665	0.00903509	exposure	TRUE	5.08E-10	inferred	qlxwxc	textfile
17	rs17606969	T	C	0.0346965	0.108769	0.0155563	exposure	TRUE	2.71E-12	inferred	qlxwxc	textfile
18	rs76335892	A	G	0.166522	0.0570925	0.00762993	exposure	TRUE	7.28E-14	inferred	qlxwxc	textfile
19	rs113414093	A	G	0.0852905	0.0906215	0.0101868	exposure	TRUE	5.79E-19	inferred	qlxwxc	textfile
20	rs73158449	T	C	0.115327	-0.0505844	0.00893249	exposure	TRUE	1.49E-08	inferred	qlxwxc	textfile
21	rs10007119	G	A	0.352217	0.0404008	0.00595783	exposure	TRUE	1.19E-11	inferred	qlxwxc	textfile
22	rs77740300	T	C	0.0370757	0.146616	0.0151213	exposure	TRUE	3.14E-22	inferred	qlxwxc	textfile
23	rs9291201	A	T	0.0537805	0.102181	0.0126294	exposure	TRUE	5.93E-16	inferred	qlxwxc	textfile
24	rs77645768	A	G	0.0268599	0.404951	0.0174391	exposure	TRUE	2.80E-119	inferred	qlxwxc	textfile
25	rs114483871	T	C	0.036024	0.308825	0.0151379	exposure	TRUE	1.65E-92	inferred	qlxwxc	textfile
26	rs185567543	T	A	0.0218185	0.420679	0.0192096	exposure	TRUE	2.63E-106	inferred	qlxwxc	textfile
27	rs4835378	T	G	0.76184	-0.0364073	0.00667533	exposure	TRUE	4.92E-08	inferred	qlxwxc	textfile
28	rs17612693	A	T	0.126737	0.0517756	0.0085317	exposure	TRUE	1.29E-09	inferred	qlxwxc	textfile
29	rs28533705	T	C	0.0287393	-0.108117	0.0170377	exposure	TRUE	2.21E-10	inferred	qlxwxc	textfile
30	rs11242112	T	C	0.30238	0.0421652	0.0061978	exposure	TRUE	1.02E-11	inferred	qlxwxc	textfile
31	rs6931514	G	A	0.328607	0.0381379	0.00604247	exposure	TRUE	2.76E-10	inferred	qlxwxc	textfile
32	rs1391373	C	T	0.414006	0.0711389	0.00577982	exposure	TRUE	8.19E-35	inferred	qlxwxc	textfile
33	rs1800454	T	C	0.139476	-0.0482665	0.00821131	exposure	TRUE	4.15E-09	inferred	qlxwxc	textfile
34	rs3813503	T	A	0.174875	-0.0415854	0.00752862	exposure	TRUE	3.32E-08	inferred	qlxwxc	textfile
35	rs9494142	C	T	0.313419	-0.0426421	0.00614263	exposure	TRUE	3.87E-12	inferred	qlxwxc	textfile
36	rs111909590	T	C	0.0222547	0.1308	0.0191388	exposure	TRUE	8.24E-12	inferred	qlxwxc	textfile
37	rs73596816	A	G	0.0155734	0.155748	0.0233552	exposure	TRUE	2.58E-11	inferred	qlxwxc	textfile
38	rs34574938	T	C	0.243068	-0.0406805	0.00664428	exposure	TRUE	9.20E-10	inferred	qlxwxc	textfile
39	rs73315975	T	C	0.100388	0.0779743	0.00941984	exposure	TRUE	1.26E-16	inferred	qlxwxc	textfile
40	rs1812036	C	T	0.444821	0.0397865	0.00572777	exposure	TRUE	3.75E-12	inferred	qlxwxc	textfile
41	rs74386494	C	T	0.0573848	0.0672186	0.0122476	exposure	TRUE	4.06E-08	inferred	qlxwxc	textfile
42	rs62523081	A	G	0.394843	0.0318413	0.00581272	exposure	TRUE	4.30E-08	inferred	qlxwxc	textfile
43	rs4871624	G	T	0.267773	0.0489484	0.00642638	exposure	TRUE	2.60E-14	inferred	qlxwxc	textfile
44	rs62530285	C	T	0.420128	0.0359714	0.00577437	exposure	TRUE	4.68E-10	inferred	qlxwxc	textfile
45	rs10965279	C	G	0.0982776	0.0547992	0.00954823	exposure	TRUE	9.51E-09	inferred	qlxwxc	textfile
46	rs10993851	C	G	0.0420064	0.0861578	0.014192	exposure	TRUE	1.27E-09	inferred	qlxwxc	textfile
47	rs2185756	C	A	0.473927	-0.0401884	0.00570267	exposure	TRUE	1.82E-12	inferred	qlxwxc	textfile
48	rs2237897	T	C	0.0812147	-0.0668575	0.0105548	exposure	TRUE	2.38E-10	inferred	qlxwxc	textfile
49	rs11601507	A	C	0.079356	0.0805635	0.010566	exposure	TRUE	2.44E-14	inferred	qlxwxc	textfile
50	rs4369382	G	A	0.606335	0.032219	0.00582613	exposure	TRUE	3.20E-08	inferred	qlxwxc	textfile
51	rs139444920	C	A	0.0175817	-0.12155	0.022149	exposure	TRUE	4.07E-08	inferred	qlxwxc	textfile
52	rs4645936	A	G	0.119509	0.0614	0.00877725	exposure	TRUE	2.65E-12	inferred	qlxwxc	textfile
53	rs12365322	G	T	0.159362	0.0426869	0.00777471	exposure	TRUE	4.01E-08	inferred	qlxwxc	textfile
54	rs12970	A	G	0.0772731	-0.09451	0.0107407	exposure	TRUE	1.38E-18	inferred	qlxwxc	textfile
55	rs78689694	C	G	0.143043	0.0683603	0.00812779	exposure	TRUE	4.08E-17	inferred	qlxwxc	textfile
56	rs4522184	A	G	0.427218	-0.0316267	0.00575675	exposure	TRUE	3.93E-08	inferred	qlxwxc	textfile
57	rs112108223	A	G	0.0224997	-0.157147	0.0194816	exposure	TRUE	7.24E-16	inferred	qlxwxc	textfile
58	rs78470967	A	T	0.0396129	-0.103065	0.0147506	exposure	TRUE	2.80E-12	inferred	qlxwxc	textfile
59	rs7298924	T	C	0.247785	-0.0374085	0.00662033	exposure	TRUE	1.60E-08	inferred	qlxwxc	textfile
60	rs79517412	A	T	0.100158	-0.0527337	0.00949028	exposure	TRUE	2.75E-08	inferred	qlxwxc	textfile
61	rs11172113	C	T	0.399863	0.0336678	0.00580757	exposure	TRUE	6.74E-09	inferred	qlxwxc	textfile
62	rs10773051	T	C	0.291119	-0.0365634	0.00627714	exposure	TRUE	5.72E-09	inferred	qlxwxc	textfile
63	rs7994900	T	C	0.278988	0.0368978	0.00634893	exposure	TRUE	6.19E-09	inferred	qlxwxc	textfile
64	rs11625168	A	T	0.775739	0.0457902	0.00682529	exposure	TRUE	1.96E-11	inferred	qlxwxc	textfile
65	rs149624078	T	C	0.0319031	-0.117807	0.0163676	exposure	TRUE	6.13E-13	inferred	qlxwxc	textfile
66	rs35336070	A	C	0.436688	0.0333154	0.00576318	exposure	TRUE	7.44E-09	inferred	qlxwxc	textfile
67	rs1862737	C	A	0.588745	0.0336552	0.00578352	exposure	TRUE	5.91E-09	inferred	qlxwxc	textfile
68	rs12597024	C	T	0.303202	-0.0423324	0.00622168	exposure	TRUE	1.02E-11	inferred	qlxwxc	textfile
69	rs75679663	A	C	0.0274654	-0.155704	0.0176109	exposure	TRUE	9.46E-19	inferred	qlxwxc	textfile
70	rs9901024	C	T	0.466577	-0.03189	0.00570475	exposure	TRUE	2.27E-08	inferred	qlxwxc	textfile
71	rs79773926	A	G	0.0215598	0.108112	0.0195233	exposure	TRUE	3.07E-08	inferred	qlxwxc	textfile
72	rs72831817	T	C	0.0436594	-0.112925	0.0140555	exposure	TRUE	9.42E-16	inferred	qlxwxc	textfile
73	rs11656942	G	C	0.200411	0.0407918	0.00708644	exposure	TRUE	8.60E-09	inferred	qlxwxc	textfile
74	rs8084599	G	A	0.603696	0.0339033	0.00581449	exposure	TRUE	5.52E-09	inferred	qlxwxc	textfile
75	rs369298568	C	T	0.116389	0.0493148	0.00883327	exposure	TRUE	2.37E-08	inferred	qlxwxc	textfile
76	rs1985604	A	G	0.0993453	-0.0662144	0.00953307	exposure	TRUE	3.76E-12	inferred	qlxwxc	textfile
77	rs34585310	T	G	0.149116	-0.0597869	0.00802254	exposure	TRUE	9.17E-14	inferred	qlxwxc	textfile
78	rs79915079	A	G	0.0301234	-0.21226	0.0168146	exposure	TRUE	1.57E-36	inferred	qlxwxc	textfile
79	rs115070687	G	T	0.0047037	-0.247372	0.0421569	exposure	TRUE	4.41E-09	inferred	qlxwxc	textfile
80	rs2107621	A	G	0.692175	0.0432078	0.00616763	exposure	TRUE	2.46E-12	inferred	qlxwxc	textfile
81	rs143473297	C	T	0.0395782	0.135007	0.0145521	exposure	TRUE	1.74E-20	inferred	qlxwxc	textfile
82	rs7282058	C	T	0.72142	0.0364528	0.00638676	exposure	TRUE	1.15E-08	inferred	qlxwxc	textfile
83	rs12484700	G	A	0.198278	-0.0438412	0.00714602	exposure	TRUE	8.51E-10	inferred	qlxwxc	textfile
